# Supplementary material for: Can left ventricular hypertrophy on electrocardiography detect severe aortic valve stenosis?
Source: PLoS One. 2020 Nov 4;15(11):e0241591. doi: 10.1371/journal.pone.0241591 (PMC7641401; doi:10.1371/journal.pone.0241591)
Supplement: S1 Data — (XLSX) [file pone.0241591.s004.xlsx]

## Sheet: Sheet1
Age	Gender	AS	LVH	BMI	Pg max	Strain pattern in V5 or V6	Sokolow-Lyon Voltage	Smorking	Diabetes mellitus	Hypertension	Hemodialysis
56	0	0	0	24.9114	7	0	1.01	0	1	1	0
70	1	0	0	23.3755	7	0	1.035	0	0	0	0
60	1	0	0	27.136	6	0	1.12	0	0	0	0
73	1	0	0	26.123	19	0	1.122	0	0	0	0
86	1	0	0	23.0518	9	0	1.22	0	0	0	0
61	0	0	0	34.446	5	0	1.25	0	0	0	0
83	1	0	1	24.2187	16	1	5.81	0	0	1	0
67	1	0	1	24.4182	3	1	1.33	1	1	0	0
76	0	0	0	20.2546	7	0	1.27	0	0	0	0
67	1	0	0	17.5912	10	0	1.29	1	0	1	0
68	1	0	0	22.913	4	0	1.335	0	0	0	0
71	1	0	1	21.9441	6	1	1.435	1	0	0	0
86	1	0	0	24.427	14	0	1.395	0	0	1	0
88	0	0	0	28.8086	7	0	1.435	0	1	1	0
84	1	0	0	23.9838	6	0	1.44	0	0	0	0
72	0	0	0	23.4566	10	0	1.47	0	0	0	0
89	1	0	0	23.1982	5	0	1.485	0	0	0	0
73	0	0	0	24.8702	7	0	1.52	0	0	0	0
40	0	0	0	21.5019	10	0	1.555	1	0	0	0
74	1	0	0	21.1764	6	0	1.56	0	0	0	0
78	0	0	0	21.246	12	0	1.56	0	0	0	0
73	0	0	0	21.4982	8	0	1.585	0	0	0	0
69	1	0	0	25.2092	7	0	1.595	0	0	0	0
49	0	0	0	15.8041	5	0	1.595	0	0	0	0
76	1	0	0	24.4736	4	0	1.61	0	0	0	0
82	1	0	0	29.3456	8	0	1.65	1	0	1	0
77	0	0	0	18.4592	13	0	1.655	0	0	0	0
62	0	0	0	20.6417	13	0	1.665	1	0	0	0
72	0	0	0	31.6301	9	0	1.665	0	1	0	0
81	0	0	0	22.806	8	0	1.67	0	0	1	0
79	1	0	0	21.8906	14	0	1.685	0	1	1	0
74	1	0	0	26.3702	16	0	1.705	1	1	1	0
64	0	0	0	37.6411	13	0	1.725	0	0	0	0
73	1	0	0	21.4155	8	0	1.74	0	0	0	0
61	0	0	0	31.2591	14	0	1.77	1	0	0	0
68	0	0	0	23.4265	5	0	1.8	0	0	1	0
75	0	0	0	24.6711	14	0	1.8	0	0	0	0
68	1	0	0	26.4463	8	0	1.805	0	0	1	0
68	1	0	0	19.0786	5	0	1.805	1	0	1	0
73	0	0	0	26.2349	19	0	1.815	0	0	0	0
76	0	0	0	18.8079	13	0	1.82	0	0	0	0
57	1	0	0	31.7212	8	0	1.83	1	1	1	0
79	0	0	0	29.5531	7	0	1.84	0	0	0	0
75	1	0	0	24.0222	6	0	1.85	1	0	0	0
56	0	0	0	22.2512	4	0	1.86	0	0	0	0
91	1	0	0	29.8233	5	0	1.865	0	0	0	0
62	1	0	0	24.0346	4	0	1.875	0	0	0	0
70	0	0	0	29.8023	6	0	1.875	0	0	0	0
65	1	0	1	21.5831	13	1	2.045	1	0	0	0
65	0	0	0	17.2449	8	0	1.94	0	0	0	0
87	0	0	0	28.3347	8	0	1.94	0	0	0	0
77	0	0	0	29.5583	6	0	1.955	0	0	0	0
64	0	0	0	22.6757	9	0	1.97	0	0	0	0
32	1	0	0	38.8724	6	0	1.995	0	0	0	0
50	0	0	0	40.973	8	0	2	0	0	0	0
73	0	0	0	31.7397	8	0	2	0	0	0	0
88	0	0	0	28.4171	7	0	2.01	0	0	1	0
76	1	0	0	27.5572	4	0	2.035	1	0	0	0
88	0	0	0	25.2301	10	0	2.085	0	0	0	0
69	1	0	0	23.4948	10	0	2.095	0	0	0	0
73	1	0	1	17.9996	4	1	2.395	1	0	1	0
68	0	0	0	25.4291	7	0	2.12	0	0	0	0
81	0	0	0	26.4792	10	0	2.135	0	0	0	0
84	0	0	0	29.756	8	0	2.15	0	0	0	0
71	0	0	0	29.3936	13	0	2.175	1	1	1	0
71	0	0	0	23.7152	7	0	2.185	0	0	0	0
90	1	0	0	27.413	29	0	2.185	0	0	0	0
66	0	0	0	26.7105	5	0	2.19	0	0	0	0
60	1	0	0	25.5368	6	0	2.21	0	0	1	0
71	0	0	0	21.4078	10	0	2.21	0	0	0	0
68	0	0	0	31.7191	7	0	2.215	0	0	0	0
59	0	0	0	25.0996	10	0	2.22	0	1	1	0
77	1	0	0	27.5802	3	0	2.225	0	0	0	0
84	0	0	1	24.4037	6	1	2.495	0	0	0	0
70	1	0	0	16.4417	5	0	2.23	0	0	0	0
76	1	0	0	26.7942	10	0	2.235	0	0	1	0
83	0	0	0	25.6745	10	0	2.24	0	0	0	0
55	1	0	0	20.2768	14	0	2.25	0	0	0	0
87	0	0	0	22.495	18	0	2.655	0	0	1	0
68	0	0	0	21.7014	8	0	2.25	0	0	1	0
79	0	0	0	24.1103	4	0	2.25	0	0	0	0
88	1	0	0	23.1111	7	0	2.25	0	0	0	0
75	0	0	0	21.2758	8	0	2.275	0	0	1	0
84	0	0	0	25.4357	19	0	2.875	0	0	0	0
84	1	0	0	28.9111	8	0	2.28	0	0	0	0
62	0	0	1	27.5556	23	0	5.32	0	0	0	0
80	0	0	0	23.0681	12	0	2.28	0	0	1	0
92	0	0	0	29.0344	9	0	2.28	0	1	1	0
68	0	0	0	23.7938	9	0	2.295	0	0	0	0
69	1	0	0	30.385	4	0	2.295	1	0	0	0
80	0	0	0	20.8775	6	0	2.295	0	0	0	0
76	0	0	0	24.7045	6	0	2.315	0	0	0	0
80	1	0	0	25.1661	9	0	2.32	0	0	0	0
79	0	0	0	22.3674	10	0	2.325	0	0	0	0
62	1	0	0	27.8621	4	0	2.355	1	0	0	0
82	0	0	1	21.211	9	1	2.725	0	1	1	0
69	0	0	0	22.6562	8	0	2.355	0	0	0	0
67	1	0	0	28.3404	8	0	2.365	0	0	0	0
78	0	0	0	27.3852	5	0	2.365	0	0	0	0
80	1	0	0	21.382	9	0	2.365	0	0	1	0
77	0	0	0	24.3232	9	0	2.38	0	0	0	0
74	1	0	0	16.1415	5	0	2.395	1	0	0	0
77	1	0	0	27.989	13	0	2.415	1	0	0	0
94	0	0	0	14.3363	12	0	2.435	0	0	0	0
64	1	0	0	25.7498	5	0	2.44	1	0	1	0
75	1	0	0	22.677	16	0	2.44	1	0	0	0
68	1	0	0	18.5211	7	0	2.46	0	0	0	0
80	1	0	0	34.8286	3	0	2.475	0	0	1	0
71	0	0	0	23.4566	6	0	2.485	0	0	0	0
43	0	0	0	25.1496	5	0	2.49	0	0	0	0
61	1	0	0	24.2998	7	0	2.495	0	0	0	0
63	0	0	0	25.1039	5	0	2.5	0	0	0	0
28	0	0	0	23.3087	18	0	2.505	0	0	0	0
74	1	0	0	22.3003	6	0	2.505	0	1	0	0
86	0	0	0	19.9965	12	0	2.505	0	0	1	0
59	0	0	0	20.2156	9	0	2.51	0	0	0	0
63	0	0	0	20.9321	7	0	2.51	0	0	0	0
77	0	0	0	26.0473	13	0	2.51	0	0	1	0
91	1	0	0	19.052	8	0	2.51	0	0	0	0
60	0	0	0	21.4629	9	0	2.515	0	1	1	0
81	0	0	0	25.5701	18	0	2.515	0	0	0	0
76	1	0	0	23.8281	4	0	2.535	1	1	1	0
75	0	0	0	23.0519	7	0	2.545	0	0	0	0
73	0	0	0	22.0317	13	0	2.555	0	0	1	0
78	0	0	0	18.8216	4	0	2.555	0	0	0	0
77	0	0	0	31.0446	21	0	2.02	0	0	0	0
72	0	0	0	21.1169	7	0	2.56	0	0	0	0
77	1	0	0	24.2764	8	0	2.57	1	1	1	0
75	0	0	0	19.954	9	0	2.595	0	0	0	0
72	0	0	0	21.6835	7	0	2.6	0	0	0	0
58	0	0	0	28.3555	6	0	2.62	1	1	0	0
66	1	0	0	22.244	9	0	2.645	0	0	0	0
82	0	0	0	20.2132	21	0	2.645	0	0	1	0
58	0	0	0	28.391	10	0	2.66	0	0	0	0
82	0	0	0	20.9727	16	0	2.67	0	0	0	0
67	0	0	0	23.6128	6	0	2.685	0	0	0	0
62	0	0	0	29.8023	9	0	2.69	0	0	0	0
82	1	0	0	19.052	16	0	2.69	0	0	0	0
80	1	0	0	24.7391	5	0	2.7	1	1	0	0
82	0	0	0	24.2439	14	0	2.72	0	0	0	0
73	0	0	0	22.3353	5	0	2.735	0	0	0	0
76	1	0	0	28.2309	6	0	2.75	0	0	0	0
80	1	0	0	28.1783	9	0	2.75	0	0	0	0
69	0	0	0	37.3668	8	0	2.76	0	0	1	0
73	0	0	0	21.1858	10	0	2.76	1	0	1	0
77	0	0	0	16.9747	5	0	2.77	0	0	0	0
74	0	0	0	22.2137	9	0	2.795	0	0	0	0
71	0	0	0	29.7778	18	0	2.8	0	0	0	0
73	0	0	0	21.4844	13	0	2.81	0	0	0	0
71	0	0	0	27.7671	12	0	2.82	0	0	0	0
79	0	0	0	27.9096	19	0	2.825	0	0	0	0
79	0	0	0	23.9361	19	0	2.83	0	0	0	0
62	1	0	0	26.1066	10	0	2.865	1	1	1	0
68	1	0	0	20.9366	9	0	2.905	1	0	1	0
78	0	0	0	25.8471	5	0	2.92	0	0	0	0
71	0	0	1	23.8384	21	0	4.3	0	0	0	0
72	0	0	0	20.4441	6	0	2.945	0	1	1	0
56	1	0	1	24.13	8	1	3.04	0	0	0	0
67	0	0	0	21.962	10	0	2.975	0	0	0	0
76	0	0	0	21.1834	7	0	2.995	0	0	1	0
68	1	0	1	23.3876	9	1	3.06	1	1	0	0
68	0	0	0	18.3266	6	0	3	0	0	0	0
67	1	0	0	27.6163	4	0	3.005	1	1	1	0
58	0	0	0	23.0856	5	0	3.01	0	0	0	0
71	0	0	0	20.9321	6	0	3.03	0	0	0	0
53	0	0	1	17.6069	4	1	3.085	0	0	0	0
74	0	0	0	24.011	19	0	3.03	0	0	0	0
43	0	0	0	18.132	0	0	3.04	0	0	0	0
76	0	0	0	24.6169	8	0	3.04	0	0	0	0
66	0	0	0	22.4099	6	0	3.065	0	0	0	0
79	1	0	0	26.3179	4	0	3.075	0	0	0	0
74	0	0	0	24.1217	13	0	3.09	0	0	0	0
80	1	0	0	22.2541	9	0	3.09	1	0	0	0
59	1	0	0	23.3067	4	0	3.1	0	0	0	0
70	0	0	0	34.5618	9	0	3.115	0	1	1	0
79	0	0	1	21.5505	13	1	3.245	0	0	0	0
73	0	0	0	26.0226	13	0	3.125	0	0	0	0
65	0	0	0	18.3898	21	0	3.135	0	0	0	0
78	0	0	0	20.057	5	0	3.145	0	0	0	0
66	0	0	0	24.5753	29	0	1.1	0	0	0	0
57	1	0	0	21.5484	10	0	3.15	0	0	0	0
52	0	0	0	28.5096	8	0	3.155	0	0	1	0
79	0	0	0	24.8501	13	0	3.164	0	1	1	0
45	1	0	0	30.1046	3	0	3.175	0	0	0	0
76	0	0	0	27.6646	6	0	3.18	0	0	0	0
85	0	0	0	24.9484	14	0	3.19	0	0	1	0
73	0	0	0	33.8249	16	0	3.205	0	0	0	0
61	0	0	0	20.3873	8	0	3.245	0	0	0	0
68	1	0	0	18.241	9	0	3.255	0	0	0	0
84	0	0	0	20.0547	7	0	3.26	0	0	0	0
77	0	0	0	20.159	9	0	3.29	0	0	0	0
82	0	0	1	18.9333	25	0	3.73	0	0	0	0
67	1	0	1	20.5239	7	1	3.55	0	0	0	0
46	1	0	0	19.9834	9	0	3.295	0	0	0	0
73	0	0	0	30.4311	14	0	3.295	0	0	1	0
76	1	0	0	27.0048	8	0	3.305	0	0	1	0
68	1	0	0	22.4813	4	0	3.315	0	0	0	0
75	1	0	0	24.1771	19	0	3.335	1	0	0	0
72	0	0	0	19.9762	10	0	3.36	0	0	0	0
81	1	0	0	22.3081	8	0	3.38	0	0	0	0
65	0	0	0	20.8353	9	0	3.405	0	0	0	0
64	0	0	0	26.9226	9	0	3.415	0	0	0	0
71	0	0	0	25.0173	5	0	3.415	0	1	1	0
72	0	0	0	23.473	8	0	3.45	0	0	1	0
65	1	0	0	25.5928	9	0	3.485	1	0	1	0
61	1	0	0	25.9981	8	0	3.485	0	0	0	0
77	0	0	1	31.9193	19	0	3.525	0	0	0	0
62	1	0	1	29.0325	18	0	3.54	0	0	0	0
74	0	0	1	28.4933	13	0	3.545	0	0	0	0
75	1	0	1	19.8991	19	1	3.66	0	0	0	0
90	0	0	0	25.0075	38	0	3.015	0	0	0	0
71	1	0	1	20.9979	10	1	3.665	1	1	1	0
67	1	0	1	27.4429	8	0	3.57	0	0	1	0
74	1	0	1	23.8521	6	0	3.58	0	0	0	0
75	1	0	1	23.286	9	0	3.59	0	0	0	0
84	0	0	1	20.8711	19	0	3.59	0	0	0	0
66	0	0	1	23.7584	14	0	3.595	0	0	0	1
83	0	0	1	23.3754	16	0	3.65	0	0	1	1
79	1	0	1	18.7888	13	0	3.675	1	0	0	0
73	1	0	1	28.8421	8	0	3.72	1	0	1	0
79	1	0	1	20.9625	18	0	3.72	1	0	1	0
78	1	0	1	25.7182	7	0	3.775	0	0	1	0
89	0	0	1	21.6563	18	1	3.845	0	0	1	0
83	0	0	1	21.6561	10	0	3.78	0	0	0	0
66	0	0	1	30.5325	13	0	3.815	0	0	0	0
79	0	0	1	19.4202	8	0	3.85	0	0	1	0
78	1	0	1	22.2905	3	0	3.855	1	1	0	0
75	0	0	1	25.1096	9	0	3.865	0	0	0	0
81	0	0	1	24.4388	21	0	3.9	0	0	0	0
88	0	0	1	14.801	29	1	7.865	0	0	0	0
88	0	0	1	17.805	8	0	3.905	0	0	0	0
85	1	0	0	22.3338	29	0	1.98	0	0	0	0
50	0	0	1	24.841	7	1	3.915	0	0	0	0
86	0	0	1	21.1257	13	0	3.925	0	0	0	0
64	0	0	1	22.0741	21	0	3.955	0	0	1	0
76	1	0	1	24.9978	9	0	3.97	1	0	1	0
83	1	0	1	22.9055	8	0	3.975	1	0	1	0
84	0	0	1	22.6942	8	0	4.025	0	0	0	0
37	0	0	1	19.8413	16	1	4.05	1	0	0	0
62	0	0	1	24.0204	9	0	4.065	0	0	0	0
74	0	0	1	23.74	7	0	4.065	0	0	0	0
64	0	0	1	23.7118	10	0	4.075	0	0	0	0
62	1	0	1	19.1619	5	0	4.14	1	0	0	0
81	1	0	1	24.562	5	1	4.465	1	1	1	0
80	1	0	1	21.3251	5	0	4.25	1	0	0	0
55	1	0	1	27.5653	8	0	4.33	0	0	0	0
43	1	0	1	23.3747	14	0	4.34	0	0	0	0
58	1	0	1	19.6417	3	1	4.525	1	0	0	0
68	0	0	1	29.4472	14	1	4.525	0	0	1	0
77	0	0	1	17.6343	10	0	4.375	0	0	1	0
67	0	0	1	23.3975	19	0	4.41	0	0	0	0
73	0	0	1	20.6418	7	0	4.415	0	0	1	1
80	0	0	1	19.0714	13	0	4.435	0	0	0	0
84	0	0	1	20.9902	6	0	4.44	0	0	0	0
67	1	0	1	26.597	16	1	4.635	1	0	1	0
78	1	0	1	17.4301	8	0	4.445	1	0	0	0
78	1	0	1	16.2106	13	1	4.72	1	0	0	0
58	1	0	1	24.3013	9	0	4.565	1	0	0	0
75	1	0	1	27.7549	10	0	4.68	1	0	1	0
79	0	0	1	20.2395	8	0	4.8	0	0	0	0
70	1	0	1	22.2832	9	0	4.81	1	0	0	0
72	0	0	1	24.2849	9	0	4.81	0	0	1	0
85	1	0	1	21.5505	14	0	4.915	0	0	0	0
75	1	0	1	18.9844	9	0	5.02	0	0	0	0
67	1	0	1	25.462	38	0	3.69	0	0	1	0
68	1	0	1	21.6343	8	0	5.085	1	0	0	0
80	1	0	1	23.2802	8	0	5.155	1	0	0	0
58	1	0	1	21.8346	13	1	5.685	1	1	0	0
66	1	0	1	20.0287	18	1	5.985	0	0	0	0
45	1	0	1	26.3706	18	0	5.625	0	0	0	0
87	0	0	1	21.4457	5	1	6.855	0	0	0	0
57	1	0	1	19.9284	9	0	6.355	0	0	0	0
62	1	0	1	16.8334	12	0	7.295	0	0	1	0
89	1	0	1	16.877	16	1	8.32	0	0	0	0
61	1	0	1	30.7882	10	0	3.925	1	1	1	0
41	1	0	0	19.2132	13	0	2.78	0	0	0	0
68	1	0	0	20.7612	12	0	3.35	1	0	0	0
75	0	0	1	19.8214	13	0	3.955	0	0	0	0
81	1	0	0	31.0556	13	0	1.045	1	0	1	0
64	1	0	1	23.3381	13	1	1.395	0	1	1	0
82	0	0	0	20.7191	14	0	2.69	0	0	0	0
71	1	0	1	23.1375	16	0	3.515	1	1	1	0
72	1	0	0	19.7471	29	0	2.705	0	0	1	0
79	0	0	0	24.653	16	0	2.406	0	0	0	0
91	0	0	0	18.8588	19	0	1.345	0	0	0	0
70	1	0	1	29.5153	19	1	1.68	1	0	0	0
73	1	0	1	21.6837	16	1	2.94	1	0	1	0
68	1	0	1	21.8715	19	0	4.8	1	0	0	1
71	1	0	1	24.8725	18	0	5.24	0	0	0	0
76	0	0	0	20.1917	21	0	1.655	1	0	1	0
78	0	0	0	21.0748	18	0	1.83	0	0	0	0
84	0	0	0	29.8785	21	0	2.505	0	0	1	0
44	0	0	0	17.7887	23	0	2.625	0	0	0	0
84	0	0	0	20.9321	18	0	2.93	1	0	1	0
79	1	0	0	20.4996	25	0	1.27	1	0	0	0
80	1	0	0	28.2559	23	0	2.335	0	0	0	0
77	0	0	1	24.1965	23	1	3.265	0	0	1	0
74	1	0	0	23.5937	23	0	3.485	0	0	0	0
71	0	0	1	24.2325	23	0	4.19	0	0	0	0
69	1	0	0	22.1271	31	0	2.055	1	0	0	0
72	0	0	0	24.5276	21	0	1.73	0	0	0	0
79	1	0	0	29.4561	23	0	2.99	0	1	1	0
72	0	0	0	26.0281	27	0	2.485	0	0	0	0
70	1	0	0	23.619	23	0	2.7	1	0	0	0
69	1	0	0	31.4285	24	0	2.995	1	1	1	0
60	1	0	1	25.5672	25	0	3.51	1	0	0	0
64	0	0	1	23.1247	27	0	3.76	0	0	0	0
67	0	0	1	17.0447	27	0	6.86	0	0	0	0
82	0	0	1	24.5726	27	0	4.025	0	0	0	0
82	0	1	1	17.4498	29	1	2.92	0	0	0	0
41	1	0	0	21.4849	29	0	0.885	1	0	0	0
44	1	0	1	21.0105	34	1	3.28	1	1	0	0
68	0	0	1	31.4216	25	1	3.6	1	1	1	0
76	0	0	1	18.1832	31	0	5.465	0	0	0	0
75	0	0	1	20.945	38	0	4.18	0	0	1	1
76	0	0	1	19.2277	25	0	3.965	0	0	0	0
72	0	1	1	17.5714	29	1	4.485	0	1	0	1
90	1	1	0	16.3759	34	0	1.735	0	0	1	0
83	1	0	1	22.4023	41	0	4.88	1	1	1	0
91	0	1	0	22.8269	31	0	3.055	0	0	0	0
64	1	0	1	19.6078	36	0	4.515	0	0	0	0
79	0	1	0	20.3088	36	0	2.92	0	1	1	0
58	0	0	0	20.7456	38	0	3.005	0	0	0	0
77	0	0	1	27.7703	31	0	3.715	0	0	1	0
51	1	0	1	25.3444	27	0	8.525	0	0	0	0
77	0	0	1	22.9421	19	0	3.565	0	0	0	0
72	0	0	1	18.7788	36	0	3.985	0	0	0	0
78	1	0	1	21.4674	41	0	3.85	1	1	0	0
69	1	0	1	19.357	31	0	4.035	0	0	0	0
83	0	1	1	16.4366	34	0	3.5	0	0	0	0
86	0	1	1	20.2546	38	1	3.835	0	0	0	0
57	1	0	1	22.8386	38	0	4.8	0	0	0	0
76	1	0	0	22.5396	34	0	2.54	1	1	0	0
77	0	0	0	24.6431	41	0	3.02	0	0	0	0
83	0	1	0	12.7831	36	0	1.135	0	0	0	0
82	0	1	1	21.7546	38	0	4.09	0	0	1	0
82	0	1	0	18.0737	44	0	2.38	0	0	0	0
78	1	1	1	26.0344	44	0	4.82	1	1	1	0
83	1	1	0	18.9619	38	0	3.24	0	0	0	0
80	1	1	0	22.007	36	0	1.835	1	1	1	0
76	0	0	0	21.3652	52	0	2.335	0	0	0	0
80	1	0	1	19.6381	49	0	4.73	1	0	1	0
80	0	1	1	19.4667	44	1	5.765	0	0	0	1
77	1	1	0	19.487	44	0	1.685	1	1	0	0
92	0	1	1	19.9762	44	1	1.745	0	0	0	0
87	0	1	1	17.0281	41	0	3.58	0	0	1	0
85	1	1	0	24.2816	41	0	2.61	1	0	0	0
58	0	0	1	19.9755	55	0	4	0	0	0	0
77	1	1	0	27.3437	52	0	2.675	0	0	0	0
80	1	0	0	22.5827	44	0	2.45	0	0	0	0
70	0	1	1	17.4094	46	1	2.57	0	0	0	0
85	0	1	0	27.3852	49	0	2.205	0	0	0	0
84	0	1	1	27.4411	52	1	1.19	0	0	1	0
69	0	1	0	30.8449	49	0	1.9	1	1	1	0
77	0	1	0	21.7	52	0	1.85	0	0	1	0
79	0	1	1	28.6426	52	0	4.335	0	0	1	0
81	0	1	0	18.4014	52	0	2.88	0	1	1	0
72	1	1	1	24.2085	49	1	3.655	1	1	0	0
87	0	1	1	22.5449	44	0	4.56	0	0	0	0
74	1	1	1	20.5979	55	0	3.675	0	1	1	0
68	1	0	1	21.3899	49	0	3.615	1	0	0	0
50	0	1	0	18.6496	55	0	2.495	0	0	0	0
88	0	1	1	24.0346	58	0	3.885	0	0	1	0
81	1	1	0	30.6667	58	0	3.05	0	0	0	0
79	1	1	1	27.5397	49	1	4.49	1	0	0	0
83	0	1	0	19.1083	58	0	2.285	0	0	0	0
69	1	1	1	24.7934	55	1	4.415	1	0	0	0
75	1	1	0	22.7953	58	0	1.965	0	0	0	0
80	1	0	1	24.8358	49	0	3.55	1	0	0	0
85	1	1	0	23.8751	61	0	3.45	1	1	0	0
67	0	1	1	15.9834	55	0	3.92	0	0	0	0
77	0	1	1	21.7804	64	1	2.005	0	0	0	0
84	0	1	1	21.9138	55	0	4.455	0	1	1	0
78	0	0	1	23.3014	46	0	3.595	1	0	1	0
88	1	1	1	24.5891	67	1	3.61	0	0	0	0
71	0	1	1	23.2483	61	0	3.905	0	1	1	0
82	0	1	0	27.1111	64	0	3.39	0	1	0	0
72	0	0	1	22.1483	71	0	4.835	0	0	0	0
62	0	1	0	25.9823	58	0	2.96	0	0	0	0
69	1	1	0	18.3987	71	0	1.735	0	0	1	0
75	1	1	1	17.0624	61	1	5.965	1	1	1	0
77	1	0	1	23.3204	49	0	5.885	1	0	0	0
87	1	1	0	19.6283	55	0	2.245	0	0	0	0
76	0	1	1	22.8928	67	1	5.435	0	0	1	0
79	0	1	1	18.8956	74	0	4.245	1	1	1	0
74	1	1	0	22.8838	64	0	2.56	1	0	0	0
76	0	1	0	22.2837	71	0	2.915	0	0	1	0
72	0	1	1	16.2031	81	1	5.305	0	0	0	0
90	0	1	1	19.8335	71	0	3.885	0	0	0	0
72	0	1	1	24.8044	92	0	4.01	0	0	0	0
66	0	1	1	18.1333	67	0	4.075	1	1	0	0
67	0	1	0	32.0312	71	0	2.875	1	1	1	0
77	0	1	0	24.064	74	0	3.185	0	1	1	0
75	1	1	1	23.1611	74	1	2.045	0	0	0	0
68	1	1	1	22.4609	67	0	3.845	1	1	0	0
77	0	1	1	17.5986	77	1	4.78	0	1	1	0
85	0	1	1	17.0135	77	0	4.77	0	0	1	0
73	1	1	0	20.2893	77	0	0.63	0	0	0	0
78	1	1	0	24.6638	81	0	2.405	0	0	0	0
83	1	1	1	20.4747	71	0	6.235	0	0	0	1
86	0	1	1	25.565	71	0	5.085	0	0	0	0
64	1	1	0	18.7419	81	0	1.49	1	0	0	0
88	0	1	1	22.2898	74	0	4.06	0	0	0	0
73	1	1	1	19.4988	92	1	8.185	0	0	0	0
67	0	1	1	26.5076	85	1	4.19	0	1	0	0
87	0	1	1	30.1651	81	1	5.315	0	0	1	0
75	0	1	0	25.6034	85	0	3.36	0	0	1	0
71	1	1	1	26.2712	96	1	6.525	0	0	0	0
87	0	1	1	19.0934	74	1	5.025	0	0	1	0
77	1	0	1	24.5312	52	1	4.06	1	0	0	1
82	0	1	1	26.1012	88	0	3.53	1	1	1	0
92	0	1	1	20.7556	88	0	3.58	0	0	0	0
78	0	1	1	18.7113	92	1	8.14	0	0	0	0
82	0	1	0	17.5004	88	0	2.875	0	0	0	0
72	0	1	1	19.5702	85	0	5.58	0	0	0	0
86	1	1	1	22.0739	81	0	5.035	1	0	0	0
73	0	1	1	19.4692	92	0	5.51	0	0	0	0
75	0	1	1	19.885	88	1	1.855	0	0	0	0
79	0	1	1	23.8071	88	1	3.709	0	0	0	0
85	0	0	1	18.8995	49	1	4.965	0	0	1	0
76	0	1	1	28.3632	88	0	4.865	0	0	0	0
75	1	1	0	25.4375	92	0	2.39	0	0	0	0
84	0	1	0	21.9986	88	0	2.655	0	0	1	0
80	0	1	1	20.2066	88	0	3.911	0	0	1	0
52	1	1	1	23.4325	81	1	3.955	1	0	0	0
70	1	1	1	18.8803	88	0	6.29	1	0	1	0
74	0	1	1	18.4951	96	0	4.575	0	0	0	0
74	1	1	0	18.4571	88	0	3.21	0	0	0	0
80	1	0	1	19.1754	64	0	3.8	1	0	0	1
80	0	1	1	22.1526	85	0	3.95	0	0	0	0
89	0	1	0	21.4031	88	0	3.225	0	0	0	0
80	1	1	1	22.3937	92	1	5.405	1	0	0	0
74	1	1	1	22.0386	92	1	4.96	1	0	1	0
88	0	1	1	18.0444	88	0	4.38	0	0	1	0
85	0	1	0	19.9667	85	0	2.65	0	1	0	0
78	0	1	0	20.5442	92	0	1.92	0	0	1	0
90	0	0	1	22.2608	55	1	3.495	0	0	0	0
75	1	1	1	23.8087	104	1	2.485	1	0	1	0
88	1	1	1	24.1672	81	0	4.695	0	1	0	0
81	1	1	1	25.3203	96	1	3.69	0	0	1	0
72	1	1	1	27.1119	92	1	3.925	1	0	0	0
80	0	1	1	18.5101	100	1	5.425	0	0	0	0
74	0	1	1	16.4894	96	0	4.34	0	0	0	0
83	1	1	1	20.6237	121	1	4.365	0	0	0	0
80	0	0	0	30.8984	52	0	3.395	0	0	0	0
56	1	0	1	23.8751	61	1	2.88	0	0	0	0
80	1	1	1	27.1254	104	0	4.305	0	0	0	0
79	1	1	0	24.2611	104	0	2.835	0	0	0	0
61	1	0	1	24.2424	58	1	4.16	0	0	0	0
60	0	1	1	18.6125	121	1	4.78	0	0	0	0
82	0	1	1	20.4902	108	1	6.405	0	0	0	0
83	0	1	0	25.6	64	0	2.36	0	0	1	0
80	1	1	1	26.3465	104	0	3.86	0	0	0	0
67	0	1	1	19.4276	100	1	5.34	1	0	0	0
84	0	1	1	24.654	96	1	5.095	0	1	0	0
80	0	1	1	26.7461	104	0	4.785	0	0	1	0
78	0	1	1	13.493	96	1	6.965	0	0	0	0
93	0	1	1	20.4082	112	0	5.09	0	0	0	0
49	1	0	1	27.5626	74	0	5.085	0	1	1	0
62	1	1	1	20.6714	77	1	3.85	1	0	0	0
83	0	1	1	22.3039	125	0	4.555	0	0	0	0
78	1	1	1	23.3163	125	0	4.305	0	0	0	0
66	1	1	1	19.0515	125	0	6.095	0	0	0	0
69	0	1	1	25.7898	130	0	5.32	0	0	0	0
76	0	1	1	20.061	130	0	5.65	0	0	0	0
77	0	1	1	22.9719	117	1	3.95	0	0	0	0
77	0	1	0	22.0317	125	0	2.76	0	0	0	0
59	1	1	0	22.8958	121	0	3.385	1	0	0	0
83	0	1	1	15.1925	164	1	5.045	0	0	0	0
71	1	1	1	25.148	196	1	5.555	0	0	0	0
